# Supplementary material for: Microencapsulation of a Pickering Oil/Water Emulsion Loaded with Vitamin D3
Source: Gels. 2023 Mar 22;9(3):255. doi: 10.3390/gels9030255 (PMC10048092; doi:10.3390/gels9030255)
Supplement: Supplementary file 1 [file gels-09-00255-s001.zip]

Archive with 1 entries (1 files):
- gels-2256024-supplementary.pdf
